# Supplementary material for: Evaluation of Dengue NS1 Antigen Rapid Tests and ELISA Kits Using Clinical Samples
Source: PLoS One. 2014 Nov 20;9(11):e113411. doi: 10.1371/journal.pone.0113411 (PMC4239072; doi:10.1371/journal.pone.0113411)
Supplement: Table S1 — Raw data. (XLSX) [file pone.0113411.s001.xlsx]

## Sheet: Sheet1
Numerical Identifier	Primary or Secondary Infection Status	Day of illness	Serotype or DENV infection status	Age	Sex	Biorad RDT	InBios RDT	Panbio RDT	SD RDT	BioRad ELISA Index	Inbios ELISA Index	PanBio ELISA Index
PID001	Not Done	2	DENV1	23	M		+			9.5664		12.5237
PID002	Not Done	3	DENV1	45	F	+	+	+	+	14.426	25.641	9.16193
PID003	Primary	3	DENV1	29	F	+		+	+			9.21379
PID004	Primary	1	DENV1	50	F		+			10.5041	18.897	5.7049
PID005	Primary	3	DENV1	23	F	+		+	+	9.65583
PID006	Primary	1	DENV1	57	F		+			9.69919	24.096	12.8724
PID007	Primary	0	DENV1	26	M		+			14.7951	25.641	7.13492
PID008	Primary	2	DENV1	29	M		+			9.86721	22.872	12.7742
PID009	Primary	4	DENV1	18	F		+			10.2683	25.192	13.1839
PID010	Primary	3	DENV1	23	M		+			10.4146	25.641	13.3024
PID011	Primary	4	DENV1	21	M		+			14.1582	24.192	13.3126
PID012	Primary	2	DENV1	28	F		+			10.1463	25.006	13.0078
PID013	Primary	1	DENV1	44	F		+			14.9371	25.641	7.13492
PID014	Secondary	3	DENV1	57	M		+			10.1816	22.417	6.85943
PID015	Primary	1	DENV1	14	M		+			9.8916	25.641	13.0112
PID016	Secondary	0	DENV1	45	M	+		+	+			12.9537
PID017	Primary	1	DENV1	11	F	+		+	+			10.0115
PID018	Primary	0	DENV1	47	M	+		+	+	9.97832
PID019	Primary	1	DENV1	16	M	+		+	+	10.3035
PID020	Primary	2	DENV1	33	F	+		+	+	10.1355
PID021	Primary	3	DENV1	29	F	+		+	+	10.2087
PID022	Secondary	2	DENV1	48	F	+		+	+			11.9854
PID023	Primary	2	DENV1	37	M	+		+	+			7.08232
PID024	Primary	0	DENV1	59	M	+		+	+			7.1331
PID025	Secondary	2	DENV1	62	F	+		-	-			4.14601
PID026	Primary	2	DENV1	56	F	+		+	+			7.13492
PID027	Primary	2	DENV1	26	F	+		+	+			7.13129
PID028	Primary	2	DENV1	22	F	+		+	+	14.9615
PID029	Primary	1	DENV1	29	M	+		+	+			7.13854
PID030	Secondary	2	DENV1	21	F	+		+	+			7.12766
PID031	Primary	2	DENV1	53	M	+		+	+			9.21614
PID032	Primary	3	DENV1	29	F	+		+	+	10.2033
PID033	Primary	3	DENV1	23	M	+		+	+			13.2618
PID034	Primary	3	DENV1	12	M	+		+	+			7.12766
PID035	Primary	1	DENV1	55	M	+		+	+	14.4503
PID036	Primary	2	DENV1	20	F	+		+	+			7.12403
PID037	Primary	1	DENV1	38	M	+		+	+	15.497		5.23421
PID038	Primary	4	DENV1	27	F	+		+	+	9.44444
PID039	Primary	4	DENV1	21	M		+			9.78862	25.173	13.1602
PID040	Secondary	1	DENV1	49	F		-			4.40974	19.731	1.06643
PID041	Primary	2	DENV1	54	M		+			15.0142	25.641	6.95536
PID042	Primary	3	DENV1	33	F		+			14.6977	25.641	7.04605
PID043	Primary	2	DENV1	28	F		-			10.6802	12.263	1.97048
PID044	Secondary	1	DENV1	58	F		+			10.2141	23.212	7.13492
PID045	Secondary	3	DENV1	47	F		+			10.6423	25.641	8.92132
PID046	Primary	4	DENV1	19	F		+			10.4228	0.519	13.2381
PID047	Secondary	5	DENV1	46	M		+			10.4828	23.891	3.18256
PID048	Primary	4	DENV1	55	F		+			10.3117	25.641	7.13673
PID049	Primary	2	DENV1	21	M		+			10.0786	23.603	13.2144
PID050	Primary	1	DENV1	15	M		+			14.3286	25.218	12.2765
PID051	Secondary	2	DENV1	45	F		+			9.70732	0.481	12.2698
PID052	Primary	2	DENV1	14	M	+	+	+	+		23.147	7.13129
PID053	Primary	3	DENV1	32	F	+		+	+	14.5639
PID054	Not Done	5	DENV1	19	M	+		+	+	14.6491		6.87012
PID055	Primary	5	DENV1	22	M	+	+	+	+	10.5474	25.301	13.2415
PID056	Secondary	1	DENV1	36	F	+	+	+	+	9.69377	25.641	11.6062
PID057	Primary	4	DENV1	51	F	+		+	+			7.12948
PID058	Secondary	5	DENV1	22	F	-	-	-	-	1.03448	5.917	0.179552
PID059	Primary	2	DENV1	43	F	+	+	+	+	10.3659	25.641	9.2633
PID060	Secondary	3	DENV1	22	F	+	+	+	+	14.4341	25.641	9.27509
PID061	Primary	3	DENV1	25	F	+	+	+	+
PID062	Secondary	1	DENV1	46	M	-	+	-	-	15.9635	25.641	6.6055
PID063	Primary	4	DENV1	28	M	+	+	+	+			7.13673
PID064	Not Done	4	DENV1	67	F	+		+	+			7.13854
PID065	Not Done	4	DENV1	21	F	+		+	+			7.12585
PID066	Not Done	1	DENV1	8	M	+		+	+	9.94038
PID067	Not Done	2	DENV1	38	M	+		+	+			13.3295
PID068	Not Done	2	DENV2	25	M	-	-	-	-	0.141988	1.468	0.176056
PID069	Not Done	3	DENV2	41	F	-		-	-	0.219512
PID070	Not Done	3	DENV2	21	M	+		+	+	14.7749
PID071	Not Done	3	DENV2	43	M	-		+	-	1.6206
PID072	Not Done	2	DENV2	56	M	+		+	-			7.12403
PID073	Not Done	4	DENV2	20	M	+		+	+	10.4715
PID074	Not Done	4	DENV2	30	M	+		+	+			7.11497
PID075	Not Done	3	DENV2	26	M	+		+	-	10.9412
PID076	Secondary	2	DENV2	16	M	+		+	+			7.12041
PID077	Secondary	4	DENV2	22	F	+		+	+	14.7018
PID078	Secondary	3	DENV2	31	M	+		+	+			7.14036
PID079	Primary	2	DENV2	25	M	-		-	-	0.113821
PID080	Primary	2	DENV2	37	F	-		-	-			1.43097
PID081	Secondary	0	DENV2	24	M	+		+	+			7.1204
PID082	Secondary	2	DENV2	32	M	+		+	+			7.13673
PID083	Secondary	3	DENV2	25	M	+		+	+	15.9959		13.2313
PID084	Secondary	2	DENV2	50	M	+		+	+			7.12403
PID085	Secondary	2	DENV2	68	M	+	+	+	+	14.6126	25.641	13.2855
PID086	Secondary	4	DENV2	36	F	+		+	+			7.13492
PID087	Secondary	2	DENV2	45	F	+	+	+	+	13.6552	25.641	13.3024
PID088	Secondary	3	DENV2	49	F	+		+	+			7.12766
PID089	Secondary	3	DENV2	43	F	+	+	+	+		23.647	13.2245
PID090	Primary	6	DENV2	39	M	+	+	+	+	9.70461	25.641	13.3227
PID091	Primary	2	DENV2	36	M	+		+	+	15.4645
PID092	Primary	2	DENV2	29	M	-	+	-	-	4.79404	13.231	4.18811
PID093	Secondary	1	DENV2	51	M	+		+	+	10.3767
PID094	Primary	5	DENV3	18	M		+			14.0081	25.641	6.72061
PID095	Secondary	3	DENV3	50	F		+			10.1626	24.968	9.57814
PID096	Primary	1	DENV3	65	F	+		+	+			6.72684
PID097	Primary	5	DENV3	19	M	-		-	-	0.257453
PID098	Primary	4	DENV3	40	M	+		+	+			6.10476
PID099	Primary	4	DENV3	56	M	+		+	+	10.5583		7.88868
PID100	Primary	3	DENV3	19	M	+		+	+	10.1328
PID101	Primary	3	DENV3	35	M	+		+	+			6.59807
PID102	Primary	1	DENV3	23	M	+		-	-	10.0678
PID103	Primary	5	DENV3	25	F	-		-	-			0.40967
PID104	Primary	7	DENV3	39	F	+	-	+		10.6992		0.643283
PID105	Primary	5	DENV3	49	F	+		+	+	9.49593
PID106	Primary	2	DENV3	33	M	+		+	+			6.72322
PID107	Secondary	2	DENV3	21	F	+		-	-			2.49187
PID108	Secondary	2	DENV3	15	M	+		+	+	9.97019
PID109	Secondary	4	DENV3	30	F	-		-	-	9.38482
PID110	Secondary	4	DENV3	42	M	+		+	+			6.89189
PID111	Primary	2	DENV3	27	F		+			13.6105	25.641	9.13462
PID112	Secondary	0	DENV3	24	M	+		+	+			6.42578
PID113	Primary	2	DENV3	12	F	+		+	+			6.55455
PID114	Primary	1	DENV3	28	F	+		+	-			1.90615
PID115	Secondary	2	DENV3	81	F	+		+	+			9.83884
PID116	Primary	2	DENV3	18	M	+		+	+	9.66667
PID117	Primary	1	DENV3	56	M	+		+	+	10.3306
PID118	Secondary	2	DENV3	31	M	+		+	+			3.73431
PID119	Secondary	3	DENV3	23	F	+		+	+	10.2385
PID120	Secondary	4	DENV3	28	F	+		+	+			8.68432
PID121	Primary	4	DENV3	59	F	+		+	+	10.4255
PID122	Secondary	5	DENV3	45	M	+		+	+			4.56315
PID123	Secondary	5	DENV3	48	F	+		+	+			6.19
PID124	Primary	5	DENV3	23	M	+	+	+	+	10.2358		6.36774
PID125	Secondary	1	DENV3	56	M	+		+	+	10.0948
PID126	Secondary	1	DENV3	42	M	+		+	+	9.87263		6.63253
PID127	Primary	1	DENV3	27	F	+		-	+	10.0542		3.78183
PID128	Secondary	1	DENV3	18	F	-		-	-	1.1075		0.14872
PID129	Primary	1	DENV3	44	F	+		+	+	14.7627		8.427
PID130	Secondary	2	DENV3	23	F	+	+	+	+	14.925		10.7733
PID131	Secondary	1	DENV3	35	M	+		+	+	10.2873
PID132	NEQ	4	DENV3	40	M	-	+	-	-		23.897	1.63868
PID133	Primary	2	DENV3	16	F	+		+	+
PID134	Secondary	5	DENV3	34	M	+		-	-			3.73431
PID135	Primary	1	DENV3	13	M	+		+	+	14.5396
PID136	Secondary	3	DENV3	19	F	+		+	+	10.2033
PID137	Primary	4	DENV3	10	M	+	+	-	-	14.3692	25.641	4.66888
PID138	Secondary	2	DENV3	40	M	-		-	-	2.37323
PID139	Secondary	2	DENV4	29	M	+	+	-	+	15.574		1.82489
PID140	Secondary	7	DENV4	26	F	+		+	+	13.9797		5.43405
PID141	Primary	3	DENV4	32	F	+		-	-	10.9371
PID142	Secondary	5	DENV4	36	F	+		+	+			5.17254
PID143	Primary	4	DENV4	52	F	-	-	-	-	10.5258	22.846	1.77411
PID144	NEQ	4	DENV4	17	M	+	+	+	+	10.1165	25.641	7.44854
PID145	Secondary	1	DENV4	17	F	+		-	+	15.1846
PID146	Secondary	2	DENV4	23	F	+		+	+			4.67055
PID147	Secondary	3	DENV4	13	F	-	-	+	-	15.4158
PID148	Primary	1	DENV4	13	F	-		-	-			0.330085
PID149	Secondary	2	DENV4	23	F	+		+	+	10.0948		2.38353
PID150	NEQ	4	DENV4	38	F	+		-	+	15.9675
PID151	Secondary	2	DENV4	55	F	-		-	-	0.166329
PID152	Primary	2	DENV4	45	F	-		-	-			0.598506
PID153	Secondary	3	DENV4	49	F	+		+	+	15.5375
PID154	Secondary	2	DENV4	16	M	+		+	+	15.0953		2.67514
PID155	Secondary	2	DENV4	53	M	+	+	+	+	9.59621	25.641	7.63136
PID156	Secondary	3	DENV4	42	F	-		+	-	0.490872
PID157	Secondary	4	DENV4	35	F	+		-	+			6.97894
PID158	Primary	1	DENV4	63	F	-		-	-			0.139651
PID159	Secondary	3	DENV4	14	F	+		+	+
PID160	Secondary	2	DENV4	17	F	-		-	-			0.130583
PID161	Secondary	2	DENV4	11	M	+		+	+			7.1331
PID162	Secondary	3	DENV4	37	F	+		-	+			2.44662
PID163	Primary	3	DENV4	52	M	-		-	-	7.71816
PID164	Secondary	2	DENV4	23	M	+		+	+	9.30352
PID165	Secondary	2	DENV4	48	F		-					0.643283
PID166	Not Done	9	DENV4	36	F		+					1.81473
PID167	Secondary	3	DENV4	14	M		-					0.161415
PID168	Not Done	4	DENV4	25	F		-				24.263
PID169	Secondary	2	DENV4	46	F		-					0.788868
PID170	Secondary	2	DENV4	22	M		+			9.58266		4.16441
PID171	Secondary	3	DENV4	27	F					15.3631		7.13854
PID172	Secondary	3	DENV4	34	F		-			15.931	24.026	1.1426
PID173	Secondary	4	DENV4	55	M		+			13.6227
PID174	Not Done	1	DENV4	21	M		+			10.0434		3.5279
PID175	Not Done	3	DENV4	42	M					1.25355		1.56337
PID176	Secondary	4	DENV4	25	F					0.230352		0.135428
PID177	Secondary	2	DENV4	33	F		-			0.531165		0.270856
PID178	Secondary	1	DENV4	44	F		+			10.6775	25.083	1.13082
PID179	Not Done	2	DENV4	29	M					10.458		9.63231
PID180	Secondary	3	DENV4	38	M					0.892495		0.317389
PID181	Not Done	1	DENV4	23	F		-			0.162272		0.118499
PID182	Secondary	2	DENV4	11	M					9.88347		2.33952
PID183	Secondary	4	DENV4	28	M	-		+	-			10.6142
PID184	Not Done	3	DENV4	17	M	+		-	+	16.0203
PID185	Secondary	1	DENV4	13	M		-			4.76673		1.2623
PID186	Secondary	5	DENV4	27	M	-		-	-			0.418954
PID187	Secondary	5	DENV4	40	M	+		+	-			7.02247
PID188	Secondary	4	DENV4	34	F	+		-	+	9.83469
PID189	Secondary	6	DENV4	61	M	-		-	-	0.154158
PID190	Secondary	2	DENV4	34	F	-	-	+	-			7.12403
PID191	Secondary	2	DENV4	33	M	+		-	+			6.4548
PID192	Secondary	2	DENV4	36	F	-		-	-			0.165043
PID193	Not Done	3	DENV4	23	M	+		+	+			6.39132
PID194	Secondary	1	DENV4	33	M	-		-	-			0.839721
PID195	Not Done	1	DENV4	19	M	+		-	+	10.5312
PID196	Secondary	1	DENV4	37	M	-		-	-	0.186613
PID197	Secondary	2	DENV4	24	M	+		+	+			5.359
PID198	Not Done	3	DENV4	11	F	+		+	+			10.9494
PID199	Secondary	1	DENV4	41	M	-		-	-	0.162272
PID200	Not Done	1	DENV4	31	M	-		-	-			0.177738
PID201	Primary	3	IgM POS	7	F	-	-	-	-	0.137931	0.615	0.101565
PID202	Not Done	7	IgM POS	13	M	+		+	+	9.93225		7.16261
PID203	Not Done	6	IgM POS	27	F	+		+	+	13.3428		7.14217
PID204	Not Done	5	IgM POS	37	F					0.300203
PID205	Not Done	1	IgM POS	60	F					0.251521
PID206	Not Done	2	IgM POS	17	F	-	+	-	-	0.233062	0.462	0.121885
PID207	Secondary	2	IgM POS	30	F	-	-	-	-	0.186613	0.449	0.805262
PID208	Secondary	1	IgM POS	41	M	-	-	-	-	0.150101	0.404	0.076173
PID209	Secondary	3	IgM POS	18	F	-	-	-	-	0.173442	0.385	0.13421
PID210	Not Done	12	NEGA	55	M	-	-	-	-	0.259635	0.462	0.125271
PID211	Not Done	2	NEGA	20	F	-	-	-	-	0.174442	0.5	0.106095
PID212	Not Done	2	NEGA	18	M	-	-	-	-	0.210953	0.442	0.143279
PID213	Not Done	2	NEGA	9	F	-	-	-	-	0.157182	0.417	0.155742
PID214	Not Done	2	NEGA	30	F	-	-	-	-	0.157182	0.449	0.076173
PID215	Not Done	1	NEGA	30	M	-	-	-	-	0.219512	0.474	0.111728
PID216	Not Done	3	NEGA	13	F	-	-	-	-	0.219067	0.506	0.176056
PID217	Not Done	1	NEGA	35	F	-	-	-	-	0.271805	0.474	0.121885
PID218	Not Done	3	NEGA	56	F	-	-	-	-	0.233062	0.519	0.152356
PID219	Not Done	4	NEGA	10	F	-	-	-	-	0.181572	0.468	0.115114
PID220	Not Done	3	NEGA	70	M	-	-	-	-	0.176152	0.859	0.176056
PID221	Not Done	0	NEGA	32	M	-	-	-	-	0.231237	0.487	0.11426
PID222	Not Done	6	NEGA	21	M	-	-	-	-	0.283976	0.494	0.209973
PID223	Not Done	3	NEGA	25	F		-				0.449	0.310135
PID224	Not Done	5	NEGA	57	M	-	-	-	-	0.102981	0.468	0.92091
PID225	Not Done	4	NEGA	28	M	-	-	-	-	0.151762	0.596	0.176056
PID226	Not Done	1	NEGA	11	F	-		-	-
PID227	Not Done	6	NEGA	49	F	-		-	-	0.190669		0.097937
PID228	Not Done	1	NEGA	58	M	-	+	-	-	0.130081	0.494	0.325027
PID229	Not Done	1	NEGA	14	F	-	-	-	-	0.195122	0.449	0.165899
PID230	Not Done	9	NEGA	50	M	-	-	-	-	0.20284	0.462	0.106095
PID231	Not Done	1	NEGA	27	M	-	-	-	-	0.205962	0.462	0.128657
PID232	Not Done	1	NEGA	22	F	-	-	-	-	0.233062	0.609	0.169285
PID233	Not Done	1	NEGA	14	M	-		-	-			0.099751
PID234	Not Done	3	NEGA	23	M	-	-	-	-	0.263692	0.686	0.113168
PID235	Not Done	2	NEGA	26	M	-	-	-	-	0.178862	0.5	0.326458
PID236	Not Done	1	NEGA	33	F	-	-	-	-	0.21501	0.423	0.070733
PID237	Not Done	3	NEGA	40	M	-	-	-	-	0.268293	0.564	0.097937
PID238	Not Done	3	NEGA	36	F	-	-	-	-	0.137931	0.494	0.135428
PID239	Not Done	14	NEGA	33	M	-	-	-	-	0.146045	0.474	0.092496
PID240	Not Done	2	NEGA	32	F	-	-	-	-	0.300203	0.5	0.345341
PID241	Not Done	3	NEGA	19	F	-	-	-	-	0.165312	0.455	0.087055
PID242	Not Done	3	NEGA	27	F	-	-	-	-	0.283976		0.152356
PID243	Not Done	2	NEGA	15	F	-	-	-	-	0.184282	0.474	0.142199
PID244	Not Done	1	NEGA	20	M	-	-	+	-	0.138211	0.513	2.07205
PID245	Not Done	7	NEGA	32	M	-	-	+	-	0.158215	0.705	0.219452
PID246	Not Done	8	NEGA	59	F	-	-	-	-	0.21501	0.603	0.135428
PID247	Not Done	6	NEGA	5	F	-	-	-	-	0.241192	0.423	0.132042
PID248	Not Done	6	NEGA	48	M	-	-	-	-	0.197832	0.551	0.172671
PID249	Not Done	7	NEGA	30	F	-	-	-	-	0.162602	0.577	0.155742
PID250	Not Done	5	NEGA	50	F	-	-	-	-	3.15619		1.69939
